# Supplementary material for: Common Carp mef2 Genes: Evolution and Expression
Source: Genes (Basel). 2019 Aug 1;10(8):588. doi: 10.3390/genes10080588 (PMC6723361; doi:10.3390/genes10080588)
Supplement: Supplementary file 1 [file genes-10-00588-s001.zip]

Archive with 2 entries (2 files):
- Supplementary files/Figure S1.doc
- Supplementary files/Table S1.doc
